# Supplementary material for: Lactic Starter Dose Shapes S. aureus and STEC O26:H11 Growth, and Bacterial Community Patterns in Raw Milk Uncooked Pressed Cheeses
Source: Microorganisms. 2021 May 18;9(5):1081. doi: 10.3390/microorganisms9051081 (PMC8157849; doi:10.3390/microorganisms9051081)
Supplement: Supplementary file 1 [file microorganisms-09-01081-s001.zip]

Archive with 1 entries (1 files):
- microorganisms-1202065-supplementary.pdf
